# Supplementary material for: Impact of Sugar Type Addition and Fermentation Temperature on Pomegranate Alcoholic Beverage Production and Characteristics
Source: Antioxidants (Basel). 2021 Jun 1;10(6):889. doi: 10.3390/antiox10060889 (PMC8228759; doi:10.3390/antiox10060889)
Supplement: Supplementary file 1 [file antioxidants-10-00889-s001.zip]

Archive with 1 entries (1 files):
- antioxidants-1229612-supplementary.pdf
